# Supplementary material for: Japanese wolves are most closely related to dogs and share DNA with East Eurasian dogs
Source: Nat Commun. 2024 Feb 23;15:1680. doi: 10.1038/s41467-024-46124-y (PMC10891106; doi:10.1038/s41467-024-46124-y)
Supplement: Supplementary file 3 — Supplementary Data 1 [file 41467_2024_46124_MOESM3_ESM.xlsx]

## Sheet: Supplementary Data 1
Supplementary Data 1 Determined sequences in this study
Wolf/Dog	ID	Period	Isolation site (Prefecture)	Total mapped reads	Average coverage	Reference covered
Japanese Wolves	Leiden_b (Jentink 1887 b RMNH.MAM.39183)	Edo	Leiden	18.5 Gb	7.5x	0.12
Japanese Wolves	Leiden_c (Jentink 1887 c RMNH.MAM.39181)	Edo	Leiden	23.4 Gb	9.6x	0.26
Japanese Wolves	Jw255	Edo-Meiji	Yamanashi Pref.	241.3 Gb	99.7x	0.98
Japanese Wolves	Jw271	Edo-Meiji	Iwate Pref.	106.5 Gb	43.8x	0.97
Japanese Wolves	Jw284 (ZMB_Mam_048817)	Meiji	Berlin	150.7 Gb	62.1x	0.97
Japanese Wolves	Jw275	Edo-Meiji	Shimane Pref.	38.3 Gb	15.8x	0.69
Japanese Wolves	Jw229	Edo	Kochi Pref.	98.7 Gb	40.8x	0.82
Japanese Wolves	Jw258	Edo-Meiji	Nagano Pref.	72.0 Gb	29.6x	0.82
Japanese Wolves	Jw269	Edo-Meiji	Nagano Pref.	50.1 Gb	20.6x	0.73
Dog (Akita)	Akita26	Modern	ー	126.9 Gb	52.6x	0.98
Dog (Akita)	Akita27	Modern	ー	121.1 Gb	50	0.98
Dog (Akita)	Akita3	Modern	ー	115.6 Gb	47.7x	0.98
Dog (Kishu)	Kishu23	Modern	ー	124.8 Gb	51.7x	0.98
Dog (Kishu)	Kishu24	Modern	ー	94.8 Gb	38.7x	0.98
Dog (Shiba)	Shiba17	Modern	ー	94.2 Gb	39.0x	0.98
Dog (Shiba)	Shiba21	Modern	ー	77.8 Gb	31.8x	0.98
Dog (Shiba)	Shiba60	Modern	ー	98.8 Gb	40.8x	0.98
Dog (Shiba)	ShibaKuro	Modern	ー	70.7 Gb	29.3x	0.98
Dog (Shiba)	ShibaShiro	Modern	ー	104.3 Gb	43.2x	0.98
Dog (Shiba)	Jm	Modern	ー	58.5 Gb	24.2x	0.98
