# Supplementary material for: Japanese wolves are most closely related to dogs and share DNA with East Eurasian dogs
Source: Nat Commun. 2024 Feb 23;15:1680. doi: 10.1038/s41467-024-46124-y (PMC10891106; doi:10.1038/s41467-024-46124-y)
Supplement: Supplementary file 4 — Supplementary Data 2 [file 41467_2024_46124_MOESM4_ESM.xlsx]

## Sheet: シート3
Supplementary Data 2 Sample information
Accession#	Sub-species	Common name	IDs in analyses	PCA & ADMIXTURE (modern)	PCA & ADMIXTURE with Leiden b, c and Honshu Wolf	PCA with Pleistocene canid, with Leiden b, c and Honshu Wolf	PCA & ADMIXTURE with Pleistocene canid and Honshu Wolf	f3, f4, and f4-ratio	f4 and f4-ratio with Leiden c or Leiden b	Phylogenetic analysis, (modern)	Phylogenetic analysis (African dogs)	Phylogenetic analysis (selected dogs), BQSR applied	Phylogenetic analysis (Honshu wolf)	Phylogenetic analysis (Jw5k)	Phylogenetic analysis (Pleistocene canid)	HiGB_JwF1_TV.vcf	HiPJ35KF3_TV.vcf	StarBeast2
				dataset 1	dataset 2	dataset 3	dataset 4	dataset 5	dataset 6	dataset 7	dataset 8	dataset 9	dataset 10	dataset 11	dataset 12	dataset 13	dataset 14	dataset15
				Without missing data	With missing data	Without missing data	Without missing data	Without missing data	Without missing data	Without missing data	Without missing data	Without missing data	Without missing data	Without missing data	Without missing data	Without missing data	With missing data	Without missing data
DRX325746, DRX325765	Japanese Wolf	Japanese Wolf	Jw255	O	O	O	O	O		O	O	O	O	O	O	O	O
DRX325749, DRX325766	Japanese Wolf	Japanese Wolf	Jw271	O	O	O	O	O		O	O	O	O	O	O	O	O	O
DRX325751, DRX325767	Japanese Wolf	Japanese Wolf	Jw284	O	O	O	O	O	O	O	O	O	O	O	O	O	O	O
DRX325750	Japanese Wolf	Japanese Wolf	Jw275	O	O	O	O	O		O	O
DRX325745	Japanese Wolf	Japanese Wolf	Jw229	O	O	O	O	O		O	O							O
DRX325747	Japanese Wolf	Japanese Wolf	Jw258	O	O	O	O	O		O	O
DRX325748	Japanese Wolf	Japanese Wolf	Jw269	O	O	O	O	O		O	O
DRX325752	Japanese Wolf	Japanese Wolf	Leiden_b		O				O
DRX325753	-	Jama-inu	Leiden_c		O				O
ERS5374233	Japanese Wolf	Honshu Wolf	Honshu Wolf		O		O						O			O
PRJDB10477	Japanese Wolf	Japanese Wolf	Jw5k											O
DRX325757	Dog	Kishu	Ks23	O	O	O	O	O	O	O
DRX325758	Dog	Kishu	Ks24	O	O	O	O	O	O	O
DRX325755	Dog	Akita	Ak26	O	O	O	O	O	O	O
DRX325756	Dog	Akita	Ak27	O	O	O	O	O	O	O
DRX325754	Dog	Akita	Ak3	O	O	O	O	O	O	O
DRX325759	Dog	Shiba	Sb17	O	O	O	O	O	O	O
DRX325760	Dog	Shiba	Sb21	O	O	O	O	O	O	O
DRX325761	Dog	Shiba	Sb60	O	O	O	O	O	O	O
DRX325763	Dog	Shiba	SbK	O	O	O	O	O	O	O
DRX325762	Dog	Shiba	Sbs	O	O	O	O	O	O	O
DRX325764	Dog	Shiba	Jm	O	O	O	O			O
SRR10596312	Dog	Dingo	dingo1	O	O	O	O	O	O	O		O
SRR10596315	Dog	Dingo	dingo2	O	O	O	O	O	O	O								O
SRR10596318	Dog	Dingo	dingo3	O	O	O	O	O	O	O
SRR10596321_1	Dog	Dingo	dingo4	O	O	O	O	O	O	O			O	O	O	O	O
SRR10597858	Dog	New Guinea Singing Dog	NGS_dog1	O	O	O	O	O	O	O		O	O	O	O	O	O
SRR10597859	Dog	New Guinea Singing Dog	NGS_dog2	O	O	O	O	O	O	O								O
SRR2827578_1	Dog	Chinese Indigenous Dog	C_I_Dog1	O	O	O	O	O	O	O
SRR2827583_1	Dog	Chinese Indigenous Dog	C_I_Dog2	O	O	O	O	O	O	O
SRR2827587_1	Dog	Chinese Indigenous Dog	C_I_Dog3	O	O	O	O	O	O	O
SRR2827588_1	Dog	Chinese Indigenous Dog	C_I_Dog4	O	O	O	O	O	O	O
SRR2827589_1	Dog	Chinese Indigenous Dog	C_I_Dog5	O	O	O	O	O	O	O
SRR2827595_1	Dog	Vietnamese Indigenous Dog	V_I_Dog1	O	O	O	O	O	O	O
SRR2827596_1	Dog	Vietnamese Indigenous Dog	V_I_Dog2	O	O	O	O	O	O	O
SRR2827597_1	Dog	Vietnamese Indigenous Dog	V_I_Dog3	O	O	O	O	O	O	O
SRR2827598_1	Dog	Vietnamese Indigenous Dog	V_I_Dog4	O	O	O	O	O	O	O
SRR2827599_1	Dog	Vietnamese Indigenous Dog	V_I_Dog5	O	O	O	O	O	O	O
SRR5177184_1	Dog	DongGyeongi	K_Dog1	O	O	O	O	O	O	O
SRR5177186_1	Dog	DongGyeongi	K_Dog2	O	O	O	O	O	O	O
SRR5177187_1	Dog	DongGyeongi	K_Dog3	O	O	O	O	O	O	O
SRR5177188_1	Dog	DongGyeongi	K_Dog4	O	O	O	O	O	O	O
SRR5177189_1	Dog	DongGyeongi	K_Dog5	O	O	O	O	O	O	O
SRR5177190_1	Dog	DongGyeongi	K_Dog6	O	O	O	O	O	O	O
SRR11193488_1	Dog	Greenland sled dog	G_sled_dog1	O	O	O	O	O	O	O		O	O	O	O	O	O
SRR11193493_1	Dog	Greenland sled dog	G_sled_dog2	O	O	O	O	O	O	O		O	O	O	O	O	O	O
SRR11193499_1	Dog	Greenland sled dog	G_sled_dog3	O	O	O	O	O	O	O								O
SRR2827574_1	Dog	Siberian huskey	Siberian_huskey	O	O	O	O	O	O	O
SRR2827565_1	Dog	East siberian laika	E_s_laika	O	O	O	O	O	O	O
SRR2827573_1	Dog	Samoyed	Samoyed	O	O	O	O	O	O	O
SRR5381785_1	Dog	Central Asian Shepherd	CA_Shepherd	O	O	O	O	O	O	O
SRR1594157_1	Dog	Chinese Crested dog	C_Crested_dog	O	O	O	O	O	O	O
SRR2827564_1	Dog	Chihuahua	Chihuahua	O	O	O	O	O	O	O
SRR2827572_1	Dog	Peruvian naked dog	P_naked_dog	O	O	O	O	O	O	O
SRR3384031_1	Dog	Portugal Village Dog	P_V_Dog	O	O	O	O	O	O	O
SRR3466766_1	Dog	BorderCollie	BorderCollie	O	O	O	O	O	O	O
SRR6297982_1	Dog	Doberman Pinscher	Doberman Pinscher	O	O	O	O	O	O	O
SRR6376929_1	Dog	American Staffordshire Terriers	AS_Terriers	O	O	O	O	O	O	O
SRR7107687	Dog	Borneo Village Dog	Borneo2	O	O	O	O	O	O	O
SRR10208218_1	Dog	Boston Terrier	Boston Terrier	O	O	O	O	O	O	O
SRR10250959_1	Dog	Scottish Deerhounds	Scottish Deerhounds	O	O	O	O	O	O	O
SRR9117685_1	Dog	German shepherd	German shepherd	O	O	O	O	O	O	O
SRR11787131_1	Dog	Labrador retriever	Labrador retriever	O	O	O	O	O	O	O
SRR9962250_1	Dog	Labrador Retriever	Labrador_Retrievers2	O	O	O	O	O	O	O
SRR7107697	Dog	Newginia Village Dog	Newginia_V	O	O	O	O	O	O	O
SRR7764562_1	Dog	Yorkshire Terrier	Yorkshire Terrier	O	O	O	O	O	O	O
SRR8163589_1	Dog	Standard Poodle	Standard_Poodles1	O	O	O	O	O	O	O
SRR8163591_1	Dog	Standard Poodle	Standard_Poodles2	O	O	O	O	O	O	O
SRR2827591_1	Dog	Nigerian Indigenous Dog	N_I_Dog1	O	O	O	O	O	O	O		O	O	O	O	O	O	O
SRR2827592_1	Dog	Nigerian Indigenous Dog	N_I_Dog2	O	O	O	O	O	O	O
SRR2827593_1	Dog	Nigerian Indigenous Dog	N_I_Dog3	O	O	O	O	O	O	O
SRR2827594_1	Dog	Nigerian Indigenous Dog	N_I_Dog4	O	O	O	O	O	O	O
SRR2149861_1	Dog	Basenji	Basenji	O	O	O	O	O	O	O	O	O	O	O	O	O	O	O
SRR3603090_1	Dog	African dogs	AF_Dog1	O	O	O	O	O	O	O	O
SRR3603171_1	Dog	African dogs	AF_Dog2	O	O	O	O	O	O	O	O
SRR3603205_1	Dog	African dogs	AF_Dog3	O	O	O	O	O	O	O	O
SRR3603206_1	Dog	African dogs	AF_Dog4	O	O	O	O	O	O	O	O
SRR3603236_1	Dog	African dogs	AF_Dog5	O	O	O	O	O	O	O	O
SRR2017901_1	Gray Wolf	Himalayan Wolf	Wolf_chanco1	O	O	O	O	O		O	O	O	O	O	O	O	O	O
SRR2017902_1	Gray Wolf	Himalayan Wolf	Wolf_chanco2	O	O	O	O	O		O	O	O	O	O	O	O	O	O
SRR2017904_1	Gray Wolf	Himalayan Wolf	Wolf_chanco3	O	O	O	O	O		O	O	O	O	O	O	O	O	O
SRR1518523_1	Gray Wolf	Gray Wolf (Portugal)	Wolf Portugal	O	O	O	O	O		O	O	O	O	O	O	O	O	O
SRR2149870_1	Gray Wolf	Israeli Wolf	Wolf_Israel	O	O	O	O	O		O		O	O	O	O	O	O
SRR2149873_1	Gray Wolf	Croatian Wolf	Wolf_Croatian	O	O	O	O	O		O	O	O	O	O	O	O	O	O
SRR2149879_1	Gray Wolf	Chinese Wolf	Wolf_Chinese1	O	O	O	O	O		O	O	O	O	O	O	O	O	O
SRR2149880_1	Gray Wolf	Chinese Wolf	Wolf_Chinese2
SRR3384029_1	Gray Wolf	Iberian Wolf	Wolf_Iberia1	O	O	O	O	O		O	O	O	O	O	O	O	O	O
SRR3384030_1	Gray Wolf	Iberian Wolf	Wolf_Iberia2
SRR3574809	Gray Wolf	Indian Wolf	Wolf_India	O	O	O	O	O		O	O	O	O	O	O	O	O	O
SRR8049193_1	Gray Wolf	Grey Wolf (Saudi Arabia)	Wolf_Saudi_Arabia	O	O	O	O	O		O		O	O	O	O	O	O
SRR8049194_1	Gray Wolf	Grey Wolf (Syria)	Wolf_Syria	O	O	O	O	O		O		O	O	O	O	O	O
SRR8049195_1	Gray Wolf	Grey Wolf (Daneborg)	Wolf_Daneborg	O	O	O	O	O		O	O	O	O	O	O	O	O	O
SRR8066603_1	Gray Wolf	Grey Wolf (StLawrenceIsland)	Wolf_StLawrenceIsland	O	O	O	O	O		O	O	O	O	O	O	O	O	O
SRR8066604_1	Gray Wolf	Grey Wolf (PacificCoast)	Wolf_PacificCoast	O	O	O	O	O		O	O	O	O	O	O	O	O
SRR8066607_1	Gray Wolf	Grey Wolf (BaffinNorth)	Wolf_BaffinNorth	O	O	O	O	O		O	O	O	O	O	O	O	O	O
SRR8066615_1	Gray Wolf	Grey Wolf (BanksIsland)	Wolf_BanksIsland	O	O	O	O	O		O	O	O	O	O	O	O	O
SRR8380700_1	Gray Wolf	Grey Wolf (Michigan)	Wolf_Michigan	O	O	O	O	O		O	O	O	O	O	O	O	O	O
SRR8380701_1	Gray Wolf	Grey Wolf (Minnesota)	Wolf_Minnesota	O	O	O	O	O		O	O	O	O	O	O	O	O	O
SRR8380706_1	Gray Wolf	Grey Wolf (Canada)	Wolf_Canad1	O	O	O	O	O		O	O	O	O	O	O	O	O	O
SRR8380708_1	Gray Wolf	Grey Wolf (Canada)	Wolf_Canad2	O	O	O	O	O		O	O
SRR9095639_1	Gray Wolf	Grey Wolf (Yellowstone)	Wolf_Yellowstone	O	O	O	O	O		O	O	O	O	O	O	O	O	O
SRR3417116	Ancient dog	Ancient dog	Cherry Tree Cave Dog			O	O
SRR3417117	Ancient dog	Ancient dog	Herxheim Dog			O	O
SRR11193507	Ancient dog	Ancient dog	Zhokhov Dog			O	O
ERR1341514	Ancient dog	Ancient dog	Newgrange Dog			O	O
ERR4805960	Pleistocene canid	Pleistocene canid	Bunge-Toll-1885			O	O								O	O	O
ERR4805984	Pleistocene canid	Pleistocene canid	Tirekhtyakh			O	O								O	O	O
ERR4805988	Pleistocene canid	Pleistocene canid	Tumat 2			O	O								O	O	O
ERR4805972	Pleistocene canid	Pleistocene canid	Ulakhan Sular			O	O								O	O	O
SRR11193495	Pleistocene canid	Pleistocene canid	Yana RHS			O	O								O	O	O
ERR9134381	Pleistocene canid	Pleistocene canid	aka_Bunge_Toll												O	O	O
ERR8765130	Pleistocene canid	Pleistocene canid	BelayaGora												O	O	O
ERR9456416	Pleistocene canid	Pleistocene canid	JK2183												O	O	O
PRJDB10477	Pleistocene canid	Pleistocene canid	PJ35k														O
SRR7107770	out group	Coyote	Coyote	O	O	O	O	O	O	O	O	O	O	O	O	O	O
PRJCA000335	out group	African Golden Wolf	AGW	O	O	O	O			O	O	O	O	O	O	O	O
SRR8049192	out group	Golden Jackal (Syria)	G_Jackal_Syria	O	O	O	O			O	O	O	O	O	O	O	O
SRR8049189	out group	Dhole	Dhole							O	O	O	O	O	O	O	O
SRR8049190	out group	Ethiopian wolf	Ethi_W							O	O	O	O	O	O	O	O
SRR1066702	out group	Andean fox	ad_fox							O	O	O	O	O	O	O	O
