# Supplementary material for: Japanese wolves are most closely related to dogs and share DNA with East Eurasian dogs
Source: Nat Commun. 2024 Feb 23;15:1680. doi: 10.1038/s41467-024-46124-y (PMC10891106; doi:10.1038/s41467-024-46124-y)
Supplement: Supplementary file 5 — Supplementary Data 3 [file 41467_2024_46124_MOESM5_ESM.xlsx]

## Sheet: Supplementary Data 3
Supplementary Data 3 Genomic regions for a phylogenetic tree based on coalescent
Chromosome	Start	End
1	98174438	98327174
3	3965653	4130506
5	3326525	3664789
7	41380643	41797768
9	49210835	49483605
11	50912067	51029918
13	36578458	37000090
15	5210445	5464048
17	768256	1296238
19	31300884	31430084
21	5782564	5920664
23	26897209	27031447
25	50505342	51020682
27	8425294	8559049
29	21957873	22159208
31	27756032	29582101
33	26308208	26496998
35	3611587	3714196
37	30212814	30419921
