# Supplementary material for: Japanese wolves are most closely related to dogs and share DNA with East Eurasian dogs
Source: Nat Commun. 2024 Feb 23;15:1680. doi: 10.1038/s41467-024-46124-y (PMC10891106; doi:10.1038/s41467-024-46124-y)
Supplement: Supplementary file 6 — Supplementary Data 4 [file 41467_2024_46124_MOESM6_ESM.xlsx]

## Sheet: Supplementary Data 4
Supplementary Data 4 Gene flow between Japanese Wolf and ancient dogs
Ancient Dogs	Years ago			f4	stderr	Zscore		f4-ratio(alpha)	stderr	Zscore
Newgrange	4800			0.003171	0.000614	5.163		0.015764	0.00305	5.168
Cherry Tree Cave	5000			0.001028	0.000568	1.81		0.005231	0.002874	1.82
Herxheim	7000			0.003199	0.000606	5.278		0.016101	0.003041	5.295
Zhokhov	9500			0.004214	0.000715	5.897		0.021478	0.003612	5.947
