# Supplementary material for: Japanese wolves are most closely related to dogs and share DNA with East Eurasian dogs
Source: Nat Commun. 2024 Feb 23;15:1680. doi: 10.1038/s41467-024-46124-y (PMC10891106; doi:10.1038/s41467-024-46124-y)
Supplement: Supplementary file 7 — Supplementary Data 5 [file 41467_2024_46124_MOESM7_ESM.xlsx]

## Sheet: Supplementary Data 5
Supplementary Data 5 Mapping rate (%) of reads with Japanese Wolf specific substitutions in the mitochondria DNA
Position in CanFam3.1	2730	3346	4400	4766	5828	6461	7732	8473	9514	10464	10701	11461	12062	15225	15490	Mean (%)	Estimated maximum contamination (%)
Jw258	96.9626	96.9793	94.8509	96.2527	99.7849	100	100	99.8145	100	100	100	100	96.4	99.8387	100	98.7256	1.27442
Jw269	70.303	80.3371	75	76.7442	86.6667	100	97.9167	83.7607	84.1584	89.2857	90.991	84.8837	81.8182	86.0294	75	84.193	15.807
Jw229	92.5222	93.8683	94.7982	94.4444	97.164	99.7076	96.9892	96.3312	95.9276	97.7618	97.5507	96.9977	90.9193	95.2023	95.8333	95.7345	4.26547
Jw255	95.2819	95.905	95.3367	95.3641	97.935	99.9497	98.8494	98.2769	97.7519	98.0867	98.0509	98.4517	96.8464	98.0233	97.9207	97.4687	2.53132
Jw284	99.6484	99.5756	99.7204	99.6858	99.9149	99.8004	99.7509	99.7746	99.6617	99.8254	99.8769	99.8965	99.7448	99.8479	99.6729	99.7598	0.240209
Jw271	98.5331	98.7231	98.5369	98.5998	99.2479	99.8677	99.3911	99.196	99.1078	99.0381	99.2398	99.1237	98.9148	99.5471	98.321	99.0259	0.974143
Jw275	98.6288	98.429	98.1203	98.0024	99.3127	100	99.5156	99.4868	98.9899	99.036	98.5973	98.5906	97.6941	98.9664	99.0415	98.8274	1.17258
Leiden_c	100	98.7705	95.6349	100	99.2373	100	99.2701	100	99.1597	98.9637	100	100	98.8722	100	100	99.3272	0.672777
Leiden_b	100	100	99.8834	100	100	100	100	100	100	99.892	95.6672	100	94.5425	98.8142	100	99.2533	0.746702
