# Supplementary material for: Japanese wolves are most closely related to dogs and share DNA with East Eurasian dogs
Source: Nat Commun. 2024 Feb 23;15:1680. doi: 10.1038/s41467-024-46124-y (PMC10891106; doi:10.1038/s41467-024-46124-y)
Supplement: Supplementary file 9 — Source data [file 41467_2024_46124_MOESM9_ESM.xlsx]

## Sheet: Figure1_1A
ID	X	Other Dog_breeds	J wolf	NA_wolf	Eura_wolf	Outgroup	African_dogs	Dingo&NGSD	J dogs
Jw258	-0.0242326		0.289048
Jw269	-0.0293204		0.30103
Jw275	-0.0315138		0.301977
African_wolf	-0.20968					-0.048763
Ak26	0.085499								0.0630816
Ak27	0.0904003								0.0746156
Ak3	0.091422								0.0790598
Jm	0.0936985								0.070443
Jw229	-0.0344985		0.291947
Jw255	-0.0333533		0.285327
Jw271	-0.03381		0.296476
Jw284	-0.0402989		0.289294
Ks23	0.0820169								0.0630627
Ks24	0.0790162								0.0586202
Boston Terrier	0.0792672	-0.0382942
Scottish Deerhounds	0.0817639	-0.0329472
Dingo	0.0832685							0.108326
Dingo	0.0794306							0.0898856
Dingo	0.0848353							0.112208
Dingo	0.084651							0.0953546
NGSD	0.0887998							0.127855
NGSD	0.0868862							0.121775
Greenland sled dog	0.0476588	-0.0664654
Greenland sled dog	0.0476826	-0.0627495
Greenland sled dog	0.0430587	-0.0641966
Labrador retriever	0.0807215	-0.0383925
Wolf Portugal	-0.142332				-0.0288614
Chinese Crested dog	0.0594177	-0.0992711
Canis lupus chanco	-0.141935				-0.0175401
Canis lupus chanco	-0.138683				-0.022021
Canis lupus chanco	-0.136962				-0.0247403
Basenji	0.0349553						-0.102583
IsraeliWolf	-0.0986922				-0.043598
CroatianWolf	-0.117869				-0.0173567
Chinese wolf	-0.135363				-0.0164863
ChineseWolf	-0.130708				-0.0122726
Chihuahua	0.0586309	-0.0954274
East siberian laika	0.0496417	-0.0739703
Peruvian naked dog	0.0597348	-0.0958262
Samoyed	0.0552849	-0.0728886
Siberian huskey	0.0463494	-0.0571279
Chinese Indigenous Dog	0.0519242	-0.0400557
Chinese Indigenous Dog	0.0474646	-0.0505216
Chinese Indigenous Dog	0.0420699	-0.0705661
Chinese Indigenous Dog	0.0489951	-0.0181985
Chinese Indigenous Dog	0.0510201	-0.010841
Nigerian Indigenous Dog	0.0395127						-0.119484
Nigerian Indigenous Dog	0.0351055						-0.123997
Nigerian Indigenous Dog	0.0361574						-0.122201
Nigerian Indigenous Dog	0.0401731						-0.114097
Vietnamese Indigenous Dog	0.0596165	0.000988939
Vietnamese Indigenous Dog	0.0573541	0.00163052
Vietnamese Indigenous Dog	0.0573202	0.00111807
Vietnamese Indigenous Dog	0.0591454	0.000389447
Vietnamese Indigenous Dog	0.0562796	2.53797e-05
Iberian Wolf	-0.121405				0.0217458
Iberian Wolf	-0.145333				-0.0206548
Portugal Village Dog	0.0619306	-0.0763868
BorderCollie	0.0598946	-0.100841
Indian Wolf	-0.141263				-0.0500194
African dogs	0.0401924						-0.116249
African dogs	0.0424589						-0.113364
African dogs	0.0401188						-0.103189
African dogs	0.0421739						-0.106829
African dogs	0.0382515						-0.123954
Korean Dog	0.0633775	-0.0408795
Korean Dog	0.0598286	-0.0325494
Korean Dog	0.0609931	-0.0377989
Korean Dog	0.0612556	-0.0405248
Korean Dog	0.0616094	-0.0392475
Korean Dog	0.0612291	-0.0391316
Central Asian Shepherd	0.0590655	-0.0469173
Doberman Pinscher	0.0828227	-0.0341371
American Staffordshire Terriers	0.0850016	-0.0321899
Borneo2	0.057684	0.011612
Yorkshire Terrier	0.0623762	-0.0419007
Coyote	-0.231272					-0.0446085
Yorkshire Terrier	0.0792041	-0.0384993
GoldenJackal_Syria	-0.238512					-0.04139
Grey wolf Saudi Arabia	-0.131424				-0.0542467
GreyWolf_Syria	-0.139648				-0.050792
GreyWolf_Daneborg	-0.174634			-0.0115489
GreyWolf_StLawrenceIsland	-0.17799			-0.0282788
GreyWolf_PacificCoast	-0.177067			-0.0260603
GreyWolf_BaffinNorth	-0.178079			-0.0184091
GreyWolf_BanksIsland	-0.175599			-0.0187085
Standard Poodles	0.0749466	-0.0582023
Standard Poodle	0.0806666	-0.0531001
gray wolf Michigan	-0.199131			-0.0304035
gray wolf Minnesota	-0.195275			-0.0348662
gray wolf Canada	-0.141174			0.0534764
gray wolf Canada	-0.141082			0.0527153
Yellowstone gray wolves	-0.169884			-0.0230065
German shepherd	0.0795819	-0.0435064
Labrador Retrievers	0.0862591	-0.0297809
Sb17	0.0919656								0.0665968
Sb21	0.0913769								0.0676449
Sb60	0.0923136								0.0687872
SbK	0.0903074								0.070493
Sbs	0.0929477								0.0673358

## Sheet: Figure1_1B
Jw258	1e-05	0.99997	1e-05	1e-05	Japanese wolves
Jw269	1e-05	0.99997	1e-05	1e-05	Japanese wolves
Jw275	1e-05	0.99997	1e-05	1e-05	Japanese wolves
Jw229	1e-05	0.999969	1.1e-05	1e-05	Japanese wolves
Jw255	1e-05	0.99997	1e-05	1e-05	Japanese wolves
Jw271	1e-05	0.99997	1e-05	1e-05	Japanese wolves
Jw284	1e-05	0.99997	1e-05	1e-05	Japanese wolves
Ak26	1e-05	0.041176	0.671266	0.287549	Japanese Dogs
Ak27	1e-05	0.042527	0.708801	0.248662	Japanese Dogs
Ak3	1e-05	0.041042	0.728833	0.230115	Japanese Dogs
Ks23	1e-05	0.060947	0.61855	0.320493	Japanese Dogs
Ks24	1e-05	0.055251	0.625592	0.319147	Japanese Dogs
Jm	1e-05	0.028989	0.695649	0.275352	Japanese Dogs
Sb17	1e-05	0.042725	0.6205	0.336765	Japanese Dogs
Sb21	1e-05	0.030266	0.648434	0.32129	Japanese Dogs
Sb60	1e-05	0.035695	0.668117	0.296178	Japanese Dogs
SbK	1e-05	0.044236	0.646875	0.308879	Japanese Dogs
Sbs	1e-05	0.032928	0.643127	0.323935	Japanese Dogs
dingo	1e-05	1e-05	0.99997	1e-05	Dingo and NGSD
dingo	1e-05	1e-05	0.99997	1e-05	Dingo and NGSD
dingo	1e-05	1.4e-05	0.999966	1e-05	Dingo and NGSD
dingo	1e-05	1e-05	0.99997	1e-05	Dingo and NGSD
NGS_dog	1e-05	1e-05	0.99997	1e-05	Dingo and NGSD
NGS_dog	1e-05	1e-05	0.99997	1e-05	Dingo and NGSD
Korean dog	1e-05	1e-05	0.535246	0.464734	Korean Dogs
Korean dog	1e-05	1e-05	0.533628	0.466352	Korean Dogs
Korean dog	1e-05	1e-05	0.514979	0.485001	Korean Dogs
Korean dog	1e-05	1e-05	0.498644	0.501336	Korean Dogs
Korean dog	1e-05	1e-05	0.502009	0.497971	Korean Dogs
Korean dog	1e-05	1e-05	0.499169	0.500811	Korean Dogs
Chinese Indigenous Dog	0.032417	1e-05	0.319765	0.647808	Chinese Indigenous Dogs
Chinese Indigenous Dog	0.038614	1e-05	0.293561	0.667815	Chinese Indigenous Dogs
Chinese Indigenous Dog	0.056707	1e-05	0.148646	0.794637	Chinese Indigenous Dogs
Chinese Indigenous Dog	0.033928	1e-05	0.56935	0.396712	Chinese Indigenous Dogs
Chinese Indigenous Dog	0.00664	1e-05	0.57954	0.41381	Chinese Indigenous Dogs
Vietnamese Indigenous Dog	1e-05	1e-05	0.623088	0.376892	Vietnamese Indigenous Dogs
Vietnamese Indigenous Dog	1e-05	1e-05	0.643606	0.356374	Vietnamese Indigenous Dogs
Vietnamese Indigenous Dog	1e-05	1e-05	0.620751	0.379229	Vietnamese Indigenous Dogs
Vietnamese Indigenous Dog	1e-05	1e-05	0.626111	0.373869	Vietnamese Indigenous Dogs
Vietnamese Indigenous Dog	1e-05	1e-05	0.611826	0.388154	Vietnamese Indigenous Dogs
Borneo2	1e-05	1e-05	0.64271	0.35727
Greenland sled dog	0.034112	1e-05	0.385639	0.580239
Greenland sled dog	0.029081	1e-05	0.380619	0.59029
Greenland sled dog	0.054953	1e-05	0.372867	0.57217
Siberian huskey	0.030802	1e-05	0.266961	0.702227
East siberian laika	1e-05	1e-05	0.122824	0.877156
Newginia_V	1e-05	1e-05	0.250297	0.749683
Samoyed	1e-05	1e-05	0.092055	0.907925
Central Asian Shepherd	1e-05	0.016022	0.101958	0.88201
Boston Terrier	1e-05	0.014972	1e-05	0.985008
Scottish Deerhounds	1e-05	0.01312	1e-05	0.98686
Chinese Crested dog	1e-05	1e-05	1e-05	0.99997
Chihuahua	1e-05	1e-05	1e-05	0.99997
Peruvian naked dog	1e-05	1e-05	1e-05	0.99997
Portugal Village Dog	1e-05	1e-05	1e-05	0.99997
BorderCollie	1e-05	1e-05	1e-05	0.99997
Doberman Pinscher	1e-05	0.019014	1e-05	0.980966
American Staffordshire Terriers	1e-05	0.015094	1e-05	0.984886
German shepherd	1e-05	1e-05	1e-05	0.99997
Labrador Retrievers	1e-05	0.014	0.010897	0.975093
Labrador retriever	1e-05	0.01476	1e-05	0.98522
Standard Poodles	1e-05	1e-05	1e-05	0.99997
Standard Poodle	1e-05	1e-05	1e-05	0.99997
Yorkshire Terrier	1e-05	0.007862	1e-05	0.992118
Nigerian Indigenous Dog	1e-05	1e-05	1e-05	0.99997	African Dogs
Nigerian Indigenous Dog	1e-05	1e-05	1e-05	0.99997	African Dogs
Nigerian Indigenous Dog	1e-05	1e-05	1e-05	0.99997	African Dogs
Nigerian Indigenous Dog	1e-05	1e-05	1e-05	0.99997	African Dogs
African dogs	1e-05	1e-05	1e-05	0.99997	African Dogs
African dogs	1e-05	1e-05	1e-05	0.99997	African Dogs
African dogs	1e-05	1e-05	1e-05	0.99997	African Dogs
African dogs	1e-05	1e-05	1e-05	0.99997	African Dogs
African dogs	1e-05	1.1e-05	1e-05	0.999969	African Dogs
Basenji	1e-05	1e-05	1e-05	0.99997	African Dogs
Chinese wolf	0.89043	0.034158	0.018541	0.056871
Canis lupus chanco	0.947062	0.027453	0.002678	0.022807
Canis lupus chanco	0.937372	0.0253	0.006213	0.031115
Canis lupus chanco	0.919679	0.02805	1e-05	0.052261
IsraeliWolf	0.754867	0.003387	1e-05	0.241736
Grey wolf Saudi Arabia	0.874808	1e-05	1e-05	0.125172
GreyWolf_Syria	0.900773	1e-05	1e-05	0.099207
Indian Wolf	0.928768	1e-05	1e-05	0.071212
CroatianWolf	0.88849	0.02892	1e-05	0.08258
Wolf Portugal	0.966585	0.004509	1e-05	0.028896
Iberian Wolf	0.863379	0.08684	1e-05	0.049771
GreyWolf_Daneborg	0.99997	1e-05	1e-05	1e-05
GreyWolf_StLawrenceIsland	0.99997	1e-05	1e-05	1e-05
GreyWolf_PacificCoast	0.99997	1e-05	1e-05	1e-05
GreyWolf_BaffinNorth	0.99997	1e-05	1e-05	1e-05
GreyWolf_BanksIsland	0.999967	1.3e-05	1e-05	1e-05
gray wolf Canada	0.892097	0.093417	0.014476	1e-05
gray wolf Canada	0.895519	0.099797	0.004673	1e-05
Yellowstone gray wolves	0.99997	1e-05	1e-05	1e-05
gray wolf Michigan	0.99997	1e-05	1e-05	1e-05
gray wolf Minnesota	0.99997	1e-05	1e-05	1e-05
AGW	0.99997	1e-05	1e-05	1e-05	Outgroup species
GoldenJackal_Syria	0.99997	1e-05	1e-05	1e-05	Outgroup species
SRR7107770_1	0.99997	1e-05	1e-05	1e-05	Outgroup species

## Sheet: Figure2_2B
	X	Y
Japanese Wolves	0.517777	22
C. lupus (Israel)	0.512841	21
C. lupus (China) 1	0.502314	20
C. lupus (Iberia) 1	0.499344	19
C. lupus (Portugal)	0.499073	18
C. lupus (Croatia)	0.49889	17
C. lupus chanco 3	0.498174	16
C. lupus (Syria)	0.494188	15
C. lupus (Saudi Arabia)	0.492045	14
C. lupus chanco 2	0.488135	13
C. lupus (India)	0.487026	12
C. lupus chanco 1	0.482155	11
C. lupus (Daneborg)	0.461354	10
C. lupus (BaffinNorth)	0.460276	9
C. lupus (BanksIsland)	0.459397	8
C. lupus (Canada) 1	0.459286	7
C. lupus (Canada) 2	0.458683	6
C. lupus (PacificCoast)	0.456516	5
C. lupus (StLawrenceIsland)	0.455326	4
C. lupus (Yellowstone)	0.453125	3
C. lupus (Minnesota)	0.356105	2
C. lupus (Michigan)	0.346811	1

## Sheet: Figure2_2C
	X	Y
dingoNGSD	0.533173	52
SbK	0.529411	51
Ak27	0.529376	50
Ks23	0.528897	49
Ak26	0.528039	48
Borneo2	0.52791	47
Sb60	0.527825	46
Ak3	0.527588	45
Ks24	0.52731	44
Sb17	0.526767	43
V_I_Dog1	0.525261	42
V_I_Dog4	0.525169	41
Sb21	0.525058	40
C_I_Dog5	0.524975	39
K_Dog2	0.523987	38
V_I_Dog5	0.52396	37
V_I_Dog2	0.523622	36
C_I_Dog4	0.522876	35
V_I_Dog3	0.52282	34
Sbs	0.522346	33
K_Dog5	0.522181	32
K_Dog4	0.521839	31
K_Dog1	0.521296	30
K_Dog6	0.52083	29
K_Dog3	0.520263	28
G_sled_dog2	0.519854	27
Siberian_huskey	0.519145	26
C_I_Dog2	0.518701	25
G_sled_dog1	0.518628	24
G_sled_dog3	0.517311	23
Newginia_V	0.513123	22
C_I_Dog1	0.51286	21
C_I_Dog3	0.511638	20
E_s_laika	0.511522	19
Samoyed	0.5112	18
Doberman_Pinscher	0.510515	17
Chihuahua	0.509651	16
BorderCollie	0.509638	15
Labrador_retriever	0.50961	14
C_Crested_dog	0.509333	13
German_shepherd	0.509295	12
Standard_Poodles2	0.509175	11
P_V_Dog	0.509122	10
Scottish_Deerhounds	0.508962	9
Boston_Terrier	0.508696	8
Labrador_Retrievers2	0.508223	7
AS_Terriers	0.50774	6
Yorkshire_Terrier	0.507573	5
Standard_Poodles1	0.507367	4
P_naked_dog	0.507208	3
CA_Shepherd	0.505614	2
africans	0.505055	1

## Sheet: Figure2_2D
	X	Y
Wolf_chanco2	1.601	21
Wolf_chanco1	1.598	20
Wolf_Daneborg	0.441	19
Wolf_Canad1	0.417	18
Wolf_Minnesota	0.392	17
Wolf_Michigan	0.311	16
Wolf_Canad2	0.281	15
Wolf_Cjinese1	0.16	14
Wolf_Yellowstone	-0.043	13
Wolf_BanksIsland	-0.048	12
Wolf_BaffinNorth	-0.138	11
Wolf_chanco3	-0.148	10
Wolf_StLawrenceIsland	-0.183	9
Wolf_PacificCoast	-0.635	8
Wolf_Iberia1	-3.1	7
Wolf_Croatian	-3.355	6
Wolf_Portugal	-3.752	5
Wolf_India	-6.986	4
Wolf_Syria	-12.049	3
Wolf_Saudi_Arabia	-13.442	2
Wolf_Israel	-15.052	1

## Sheet: Figure3_3A
	X	Y
NGS_dog2	0.055712	57
NGS_dog1	0.054653	56
dingo3	0.05249	55
dingo1	0.051573	54
dingo4	0.046875	53
Ks24	0.042821	52
Ak26	0.042716	51
Borneo2	0.042469	50
Ks23	0.042309	49
dingo2	0.042065	48
Ak27	0.041773	47
SbK	0.041222	46
Ak3	0.039513	45
Sb60	0.039155	44
C_I_Dog5	0.037264	43
Sb17	0.035966	42
V_I_Dog1	0.035096	41
V_I_Dog4	0.034575	40
V_I_Dog5	0.033622	39
V_I_Dog3	0.031972	38
K_Dog2	0.031099	37
V_I_Dog2	0.030264	36
K_Dog5	0.030167	35
Sb21	0.029897	34
C_I_Dog4	0.029338	33
K_Dog4	0.028671	32
K_Dog6	0.028324	31
K_Dog3	0.028254	30
K_Dog1	0.027155	29
G_sled_dog2	0.02652	28
Sbs	0.025857	27
C_I_Dog2	0.025246	26
Siberian_huskey	0.023589	25
G_sled_dog1	0.02341	24
G_sled_dog3	0.021495	23
Newginia_V	0.014511	22
C_I_Dog1	0.012931	21
E_s_laika	0.01236	20
Samoyed	0.01123	19
C_I_Dog3	0.009984	18
Chihuahua	0.008913	17
C_Crested_dog	0.008102	16
Doberman_Pinscher	0.007361	15
BorderCollie	0.007236	14
Scottish_Deerhounds	0.006978	13
Boston_Terrier	0.006842	12
German_shepherd	0.00683	11
Standard_Poodles2	0.006155	10
Labrador_Retrievers2	0.005017	9
Labrador_retriever	0.004565	8
P_V_Dog	0.00356	7
Standard_Poodles1	0.003501	6
Yorkshire_Terrier	0.002447	5
AS_Terriers	0.001897	4
P_naked_dog	0.001871	3
CA_Shepherd	0.001842	2

## Sheet: Figure3_3C
ID	f3NGS1(X)	Other dogs(Y)	J. dogs(Y)	sled dogs(Y)	South_Asia(Y)	stderr_X	stderr_Y
Borneo2	0.766727				0.52791	0.018314	0.016016
V_I_Dog2	0.722012				0.523622	0.018292	0.015988
V_I_Dog3	0.721496				0.52282	0.018369	0.016001
V_I_Dog4	0.720901				0.525169	0.017178	0.015703
V_I_Dog1	0.718817				0.525261	0.019096	0.016077
V_I_Dog5	0.717556				0.52396	0.01723	0.015735
Newginia_V	0.688244				0.513123	0.017972	0.015905
C_I_Dog5	0.719834				0.524975	0.017163	0.015707
C_I_Dog4	0.715764				0.522876	0.016968	0.015683
C_I_Dog2	0.654378				0.518701	0.018409	0.015911
C_I_Dog1	0.649387				0.51286	0.017206	0.015834
C_I_Dog3	0.626153				0.511638	0.018251	0.01589
Ak27	0.704282		0.529376			0.017619	0.015796
Ak3	0.702539		0.527588			0.01747	0.015837
Ks23	0.702181		0.528897			0.017359	0.015785
Ks24	0.702167		0.52731			0.018562	0.016027
Ak26	0.700814		0.528039			0.018452	0.015994
Sb60	0.694685		0.527825			0.017042	0.015709
SbK	0.693342		0.529411			0.017302	0.015908
Sb17	0.691978		0.526767			0.017062	0.015687
Sb21	0.69175		0.525058			0.017343	0.015854
Sbs	0.68564		0.522346			0.018262	0.015965
G_sled_dog2	0.657687			0.519854		0.018505	0.015979
G_sled_dog3	0.656881			0.517311		0.016989	0.015739
G_sled_dog1	0.65489			0.518628		0.017308	0.015804
Siberian_huskey	0.64761			0.519145		0.017163	0.015725
K_Dog2	0.690884	0.523987				0.017212	0.015887
K_Dog1	0.686607	0.521296				0.018084	0.015988
K_Dog5	0.685669	0.522181				0.018153	0.015973
K_Dog3	0.68475	0.520263				0.018197	0.015913
K_Dog4	0.683995	0.521839				0.018133	0.015885
K_Dog6	0.683847	0.52083				0.01845	0.016114
E_s_laika	0.627678	0.511522				0.017467	0.015811
Samoyed	0.621536	0.5112				0.018608	0.016098
BorderCollie	0.615185	0.509638				0.018177	0.015974
Chihuahua	0.613713	0.509651				0.018383	0.016079
Standard_Poodles2	0.612363	0.509175				0.018335	0.015974
Yorkshire_Terrier	0.612281	0.507573				0.016996	0.015682
CA_Shepherd	0.61226	0.505614				0.017789	0.015913
AS_Terriers	0.611962	0.50774				0.017277	0.015875
Doberman_Pinscher	0.611331	0.510515				0.017328	0.015811
P_naked_dog	0.611109	0.507208				0.018391	0.016098
Labrador_Retrievers2	0.610936	0.508223				0.018633	0.016044
C_Crested_dog	0.610578	0.509333				0.018618	0.016034
P_V_Dog	0.610166	0.509122				0.018734	0.016003
German_shepherd	0.609497	0.509295				0.018514	0.01594
Scottish_Deerhounds	0.609392	0.508962				0.017064	0.015754
Standard_Poodles1	0.608781	0.507367				0.017867	0.015973
Boston_Terrier	0.608453	0.508696				0.017788	0.015903
Labrador_retriever	0.608161	0.50961				0.017665	0.015793
N_I_Dog4	0.601003	0.506861				0.017061	0.01568
AF_Dog2	0.600149	0.508963				0.017133	0.015739
AF_Dog4	0.597791	0.507725				0.017002	0.015869
AF_Dog5	0.597651	0.507491				0.017057	0.015717
N_I_Dog3	0.594241	0.502854				0.017101	0.015698
N_I_Dog1	0.593736	0.505574				0.017011	0.015682
AF_Dog3	0.593656	0.504459				0.017093	0.015713
AF_Dog1	0.592419	0.501193				0.017057	0.01576
N_I_Dog2	0.592169	0.50283				0.017144	0.015753
Basenji	0.587627	0.502604				0.017033	0.015754

## Sheet: Supp_Figure1_Jw229_5
5 prime	position	Freq. G to A
	1	0.0115149
	2	0.00745248
	3	0.00560574
	4	0.00538659
	5	0.00552685
	6	0.00502014
	7	0.00462543
	8	0.00452922
	9	0.00479129
	10	0.0043118
	11	0.00411151
	12	0.00465213
	13	0.00400513
	14	0.00403779
	15	0.00387841
	16	0.00373566
	17	0.00388775
	18	0.00381562
	19	0.00379945
	20	0.00365936
	21	0.00363458
	22	0.00360029
	23	0.00365805
	24	0.00379433
	25	0.00353723

## Sheet: Supp_Figure1_Jw229_3
3 prime	position	Freq. G to A
	-1	0.00678272
	-2	0.00584047
	-3	0.00546592
	-4	0.00489918
	-5	0.00519975
	-6	0.00461128
	-7	0.00451494
	-8	0.00423381
	-9	0.00415927
	-10	0.00409835
	-11	0.00393971
	-12	0.00402412
	-13	0.00433717
	-14	0.00376175
	-15	0.00374591
	-16	0.00362437
	-17	0.00368844
	-18	0.00355096
	-19	0.0035413
	-20	0.00345643
	-21	0.00339813
	-22	0.00335674
	-23	0.00347019
	-24	0.0033622
	-25	0.0033424

## Sheet: Supp_Figure1_Jw255_5
5 prime	position	Freq. C to T
	1	0.00798978
	2	0.00529542
	3	0.00404727
	4	0.00382289
	5	0.00402516
	6	0.00387179
	7	0.00366363
	8	0.00347257
	9	0.00354547
	10	0.00324698
	11	0.00316469
	12	0.00310605
	13	0.00309748
	14	0.00305259
	15	0.00300778
	16	0.00291152
	17	0.00302374
	18	0.00297229
	19	0.00290424
	20	0.00290518
	21	0.00287486
	22	0.00284883
	23	0.00289173
	24	0.00287205
	25	0.00283313

[truncated: 164 more sheets: Supp_Figure1_Jw255_3, Supp_Figure1_Leiden c_5, Supp_Figure1_Leiden c_3, Supp_Figure1_Leiden b_5, Supp_Figure1_Leiden b_3, Supp_Figure1_Jw284_5, Supp_Figure1_Jw284_3, Supp_Figure1_Jw275_5, Supp_Figure1_Jw275_3, Supp_Figure1_Jw271_5, Supp_Figure1_Jw271_3, Supp_Figure1_Jw269_5, Supp_Figure1_Jw269_3, Supp_Figure1_Jw258_5, Supp_Figure1_Jw258_3, Supp_Figure4, Supp_Figure5_K=2, Supp_Figure5_K=3, Supp_Figure5_K=4, Supp_Figure5_K=5 …]
